# Supplementary material for: Molecular Investigation of Recent Canine Parvovirus-2 (CPV-2) in Italy Revealed Distinct Clustering
Source: Viruses. 2022 Apr 28;14(5):917. doi: 10.3390/v14050917 (PMC9143876; doi:10.3390/v14050917)
Supplement: Supplementary file 1 [file viruses-14-00917-s001.zip]

Archive with 1 entries (1 files):
- viruses-1684140-supplementary.pdf
